# Supplementary material for: Catalytic Thioglycoside Activation with Diazo-Derived Copper Carbenes
Source: Molecules. 2024 Nov 14;29(22):5367. doi: 10.3390/molecules29225367 (PMC11597044; doi:10.3390/molecules29225367)
Supplement: Supplementary file 1 [file molecules-29-05367-s001.zip]

Archive with 1 entries (1 files):
- molecules-3296605-supplementary.pdf
